# Supplementary material for: Long‐term amyloid PET and MRI outcomes in a menopausal hormone therapy trial
Source: Alzheimers Dement. 2026 Jan 31;22(2):e71067. doi: 10.1002/alz.71067 (PMC12859685; doi:10.1002/alz.71067)
Supplement: Supplementary file 2 — Supporting Information [file ALZ-22-e71067-s002.zip]

Archive with 29 entries (29 files):
- Bailey.docx
- Brinton.docx
- Cedars.docx
- Dowling.docx
- Faubion.docx
- Fields.docx
- Fought.docx
- Gleason.docx
- Hammers.docx
- Harman.docx
- Jack.docx
- James.docx
- Kantarci.docx
- Kapoor.docx
- Kara.docx
- KendallThomas.docx
- Lobo.docx
- Lowe.docx
- Malek-Ahmadi.docx
- Manson.docx
- Miller.docx
- Min.docx
- Naftolin.docx
- Pal.docx
- Santoro.docx
- Schwarz.docx
- Senjem.docx
- SupMat.docx
- Tosakulwong.docx
